# Supplementary material for: Foliar Application of Selenium Associated with a Multi-Nutrient Fertilizer in Soybean: Yield, Grain Quality, and Critical Se Threshold
Source: Plants (Basel). 2023 May 18;12(10):2028. doi: 10.3390/plants12102028 (PMC10221896; doi:10.3390/plants12102028)
Supplement: Supplementary file 1 [file plants-12-02028-s001.zip]

Archive with 1 entries (1 files):
- plants-2344161-supplementary.pdf
